# Supplementary material for: Somatic Mutations in Nuclear and Mitochondrial Genes of Mitochondrial Proteins in Primary and Recurrent Glioblastoma
Source: Int J Mol Sci. 2026 Feb 12;27(4):1773. doi: 10.3390/ijms27041773 (PMC12940986; doi:10.3390/ijms27041773)
Supplement: Supplementary file 1 [file ijms-27-01773-s001.zip]

Archive with 1 entries (1 files):
- ijms-3994716-supplementary.xlsx
